# Supplementary material for: Botulinum Toxin Type A Inhibits Submandibular Secretion via the ERK/miR-124-3p/Specificity Protein 1/Claudin-1 Axis
Source: Cells. 2025 Sep 2;14(17):1366. doi: 10.3390/cells14171366 (PMC12428761; doi:10.3390/cells14171366)
Supplement: Supplementary file 1 [file cells-14-01366-s001.zip]

Archive with 1 entries (1 files):
- cells-3738104-supplementary.pdf
